# Supplementary material for: Specific activation of pro-Infliximab enhances selectivity and safety of rheumatoid arthritis therapy
Source: PLoS Biol. 2019 Jun 13;17(6):e3000286. doi: 10.1371/journal.pbio.3000286 (PMC6563948; doi:10.1371/journal.pbio.3000286)
Supplement: S1 Data — (XLSX) [file pbio.3000286.s008.xlsx]

## Sheet: Fig.2A
concentration	Infliximab			AVG	SD
500	3.285	3.275	3.281	3.28033	0.00503322
50	3.172	3.097	3.128	3.13233	0.0376873
5	2.619	2.88	2.75	2.74967	0.1305
0.5	1.308	1.483	1.396	1.39567	0.0875005
0.05	0.245	0.24	0.244	0.243	0.00264575
0.005	0.086	0.085	0.086	0.0856667	0.00057735
0.0005	0.068	0.068	0.069	0.0683333	0.00057735
concentration	Pro-Infliximab			AVG	SD
500	1.911	1.959	1.889	1.91967	0.0357957
50	0.85	0.819	0.818	0.829	0.0181934
5	0.211	0.222	0.194	0.209	0.0141067
0.5	0.081	0.08	0.079	0.08	0.001
0.05	0.0695	0.07	0.07	0.0698333	0.000288675
0.005	0.075	0.076	0.075	0.0753333	0.00057735
0.0005	0.068	0.066	0.067	0.067	0.001
concentration	Pro-Inflimab +MMP-2/9			AVG	SD
500	3.216	3.015	3.245	3.15867	0.125261
50	2.916	2.913	2.914	2.91433	0.00152753
5	2.282	2.834	2.581	2.56567	0.276319
0.5	1.258	1.179	1.22	1.219	0.0395095
0.05	0.228	0.217	0.221	0.222	0.00556776
0.005	0.097	0.08	0.086	0.0876667	0.00862168
0.0005	0.081	0.081	0.08	0.0806667	0.00057735
	Infliximab	Pro-Infliximab	Pro-Inflimab +MMP-2/9
EC50	0.7833	308.6	1.152

## Sheet: Fig.2B
Group	without MMP			AVG	SD
TNFα	102.2	97.3	100.5	100	2.48797
TNFα+ Infliximab	1.2	0	2.7	1.3	1.35277
TNFα+ Pro-Infliximab	88.9	83.9	82.3	85.0333	3.44287
Group	with MMP			AVG	SD
TNFα	78.6	92.6	88.3	86.5	7.17147
TNFα+ Infliximab	2.1	5.1	8.1	5.1	3
TNFα+ Pro-Infliximab	0	0.8	0	0.266667	0.46188
					P value
TNF-α+ Pro-Infliximab with MMP vs. TNF-α+ Infliximab with MMP					0.0536
TNFα+ Pro-Infliximab with MMP vs. TNFα+ Pro-Infliximab without MMP					< 0.0001
TNFα+ Infliximab with MMP vs. TNFα+ Infliximab without MMP					0.1161

## Sheet: Fig.3A
Ab conc.(nM)	Infliximab			AVG	SD
500	1.86187	1.81787	1.83987	1.83987	0.022			Infliximab	Infliximab + MMP	Pro-Infliximab	Pro-Infliximab + MMP
50	1.77487	1.77188	1.76887	1.77188	0.003		EC50	0.6734	0.5804	72.93	1.259
5	1.60587	1.62787	1.58387	1.60587	0.022
0.5	0.789875	0.818875	0.804375	0.804375	0.0145
0.05	0.111875	0.110875	0.112875	0.111875	0.001
0.005	0	0	0	0	0
0.0005	0	0.000875	0	0.000291667	0.000505181
Ab conc.(nM)	Infliximab + MMP			AVG	SD
500	1.87488	1.80688	1.84088	1.84087	0.034
50	1.87038	1.88787	1.85288	1.87038	0.0175
5	1.72588	1.70237	1.67887	1.70237	0.0235
0.5	0.833875	0.816875	0.850875	0.833875	0.017
0.05	0.130875	0.127875	0.124875	0.127875	0.003
0.005	0	0	0	0	0
0.0005	0	0	0	0	0
Ab conc.(nM)	Pro-Infliximab			AVG	SD
500	1.57787	1.54287	1.56038	1.56037	0.0175
50	0.740875	0.778875	0.816875	0.778875	0.038
5	0.102875	0.094875	0.110875	0.102875	0.008
0.5	0	0	0	0	0
0.05	0	0	0	0	0
0.005	0	0	0	0	0
0.0005	0.012875	0	0	0.00429167	0.00743338
Ab conc.(nM)	Pro-Infliximab + MMP
500	1.67338	1.68087	1.66587	1.67338	0.0075
50	1.87688	1.70738	1.53788	1.70738	0.1695
5	1.55187	1.34987	1.45087	1.45087	0.101
0.5	0.561875	0.647875	0.475875	0.561875	0.086
0.05	0.069875	0.064375	0.058875	0.064375	0.0055
0.005	0	0	0	0	0
0.0005	0	0	0	0	0

## Sheet: Fig.3B
ADA conc.	Infliximab			AVG	SD
0	2.369	2.4	2.421	2.39667	0.0261598
0.27	2.22	2.236	2.204	2.22	0.016
1.33	1.358	1.342	1.348	1.34933	0.0080829
6.67	0.707	0.738	0.768	0.737667	0.0305014
ADA conc.	Infliximab + MMP			AVG	SD
0	2.316	2.301	2.268	1.72125	0.0245561
0.27	2.217	2.233	2.2	1.73	0.0165025
1.33	1.158	1.108	1.12	1.179	0.0261024
6.67	0.784	0.706	0.748	2.227	0.0390384
ADA conc.	Pro-Infliximab			AVG	SD
0	0.3089	0.312432	0.304865	0.231549	0.00378658
0.27	0.302703	0.323243	0.314	0.302486	0.0102874
1.33	0.257297	0.271	0.284324	0.535655	0.0135139
6.67	0.22	0.212973	0.233514	1.83412	0.0104396
ADA conc.	Pro-Infliximab + MMP			AVG	SD
0	2.11135	2.18	2.22919	2.17351	0.0591862
0.27	2.11676	2.152	2.1773	2.14868	0.0304064
1.33	2.14703	2.10487	2.134	2.12863	0.0215877
6.67	2.055	2.04541	2.0627	2.05437	0.00866575

## Sheet: Fig.4A
Infliximab
Time(h)	#1	#2	#3	#4	AVG	SD
1	12.8246	19.7447	19.8789	8.74532	15.2984	5.47154
2	22.9965	21.7	29.6763	12.4273	21.7	8.6973
4	25.22	23.8785	36.0986	15.6746	25.2173	10.2776
8	27.3117	23.565	19.6773	38.1699	27.181	7.96143
12	23.2329	29.4551	36.4246	15.6195	26.183	8.86732
20	38.8864	24.7961	20.7628	16.4959	25.2353	9.71126
24	18.734	30.2379	14.8299	13.4263	19.307	7.62539
48	28.6687	18.4323	9.86359	16.6548	18.4048	7.77525
72	10.1563	6.42261	15.0371	9.99859	10.4036	3.53753
96	21.3011	7.22126	10.1592	7.5167	11.5495	6.63382
120	18.553	4.35094	8.47688	3.99755	8.84459	6.78417
168	8.1183	0.0397419	12.8562	9.27335	7.5719	5.41144
Pro-Infliximab
Time(h)	#1	#2	#3	#4	AVG	SD
1	8.4048	20.2141	4.95502	9.865	10.8597	6.56724
2	23.1476	11.5694	13.6681	21.1174	17.3756	5.62062
4	29.4227	32.5323	19.8526	19.4681	25.3189	6.65802
8	34.2288	32.9512	23.2641	19.9203	27.5911	7.07938
12	27.517	17.8315	16.3287	33.0557	23.6832	7.9765
20	25.6423	31.8875	11.487	28.3137	24.3326	8.93774
24	30.7258	14.5748	10.2887	14.83	17.6048	8.99198
48	21.612	9.02928	20.1617	10.8828	15.4215	6.38363
72	15.6727	16.8929	12.6694	5.03748	12.5681	5.32488
96	15.6398	13.1163	11.0208	6.94392	11.6802	3.67914
120	13.047	5.81311	6.02427	5.09449	7.49472	3.72286
168	9.35125	4.63181	5.02	8.97	6.99153	2.51
		Infliximab	Pro-Infliximab
Half-life (h)	h	83.985	84.1439
Tmax	h	8	8
Cmax	{%ID/mL}	27.181	27.5911
AUC	h*{%ID/mL}	2280.06	2147.45
CL	{%ID}/(h*{%ID/mL})	0.0312744	0.0333779
MRT	h	128.999	128.274

## Sheet: Fig.4B
Infliximab	#1	#2	#3	AVG	SD		Pro-Infliximab	#1	#2	#3	AVG	SD
Blood	29.7261	26.4016	25.0167	27.0481	2.42032		Blood	34.7585	39.0439	30.4731	34.7585	4.28539
Heart	6.40721	5.5974	3.61503	5.20655	1.43654		Heart	2.15787	6.14552	4.70892	4.33743	2.01961
Lung	11.7231	13.3714	6.56629	10.5536	3.55011		Lung	5.25699	9.29201	10.0962	8.21507	2.59314
Liver	4.13818	4.13818	3.61123	3.96253	0.304237		Liver	2.22611	7.29726	3.77692	4.43343	2.59853
Stomach	3.56734	3.53808	2.01369	3.0397	0.888675		Stomach	1.30875	3.86617	2.90956	2.69483	1.29216
S. intestine	4.76696	5.2658	2.08558	4.03945	1.71038		S. intestine	1.55062	5.28171	4.05914	3.63049	1.90212
L. intestine	4.50163	4.40231	2.04962	3.65118	1.38788		L. intestine	1.29872	4.30144	2.37435	2.65817	1.52135
Spleen	7.23379	6.89344	5.86714	6.66479	0.711438		Spleen	3.05251	6.85116	5.75386	5.21918	1.95495
Muscle	1.83986	1.64095	1.12673	1.53585	0.367997		Muscle	1.06977	1.91892	0.976033	1.32158	0.519437
Bone	3.60922	4.58102	1.73432	3.30818	1.44703		Bone	1.97977	5.30481	3.2295	3.50469	1.67952
Kidney	6.42101	6.10191	4.69872	5.74055	0.916251		Kidney	2.46725	7.12447	5.48445	5.02539	2.3623
Urine	8.87567	6.71183	4.548	6.71183	2.16384		Urine	9.14754	15.0666	6.94287	10.3857	4.20101
Feces	0.226231	0.767289	0.418484	0.470668	0.274278		Feces	0.267658	0.721871	0.196016	0.395182	0.28518
L-ant foot	4.07518	4.57377	3.76392	4.13762	0.408523		L-ant foot	1.86458	4.8239	3.0018	3.23009	1.49281
L-post foot	2.69226	2.84571	2.87954	2.80583	0.099803		L-post foot	1.36698	3.67652	2.0455	2.363	1.18705

## Sheet: Fig.4C
Infliximab	#1	#2	#3	AVG	SD		Pro-Infliximab	#1	#2	#3	AVG	SD
Blood	37.5061	27.0185	14.5314	26.352	11.5018		Blood	27.369	22.0496	14.2542	21.2243	6.59624
Heart	5.00877	3.78612	2.96347	3.91946	1.02915		Heart	3.99584	3.48353	2.27334	3.2509	0.8845
Lung	9.33703	4.5311	6.99207	6.9534	2.4032		Lung	8.39914	8.79943	4.51351	7.23736	2.3674
Liver	3.81361	1.93354	2.93357	2.89357	0.940677		Liver	3.74354	3.22587	1.7931	2.92084	1.01036
Stomach	2.65466	3.48588	1.72346	2.62133	0.881683		Stomach	4.33004	2.26972	1.45701	2.68559	1.48098
S. intestine	3.25487	3.18079	3.35098	3.26221	0.0853337		S. intestine	2.9656	2.48741	1.74575	2.39958	0.614651
L. intestine	3.97126	2.96346	2.17573	3.03682	0.90001		L. intestine	2.53994	1.72075	1.1375	1.7994	0.704518
Spleen	5.19459	4.21977	3.28451	4.23295	0.955106		Spleen	5.31378	3.23561	2.94794	3.83244	1.29091
Muscle	1.89573	2.7527	1.0587	1.90238	0.847019		Muscle	1.21689	1.07977	0.883527	1.06006	0.167554
Bone	3.45307	2.03728	2.89079	2.79371	0.712873		Bone	2.81515	2.07641	1.5968	2.16279	0.613753
Kidney	6.41129	3.50578	4.68767	4.86825	1.46114		Kidney	4.72579	4.27968	2.70108	3.90219	1.06383
Urine	4.16586	5.84476	7.52365	5.84475	1.6789		Urine	12.4207	8.18234	2.55523	7.71943	4.94901
Feces	0.355832	0.348822	0.281812	0.328822	0.0408626		Feces	0.796151	1.00529	0.306284	0.702574	0.358774
L-ant foot	3.20999	4.23754	5.24526	4.23093	1.01765		L-ant foot	4.80585	3.02353	2.36004	3.39647	1.26484
L-post foot	3.09766	3.46998	2.6125	3.06005	0.429974		L-post foot	3.21727	2.88465	1.56211	2.55468	0.875528

## Sheet: Fig.4D
Infliximab	#1	#2	#3	AVG	SD		Pro-Infliximab	#1	#2	#3	AVG	SD
Blood	14.6419	12.4316	14.0732	13.7156	1.14774		Blood	17.046	17.9976	14.6651	16.5695	1.71655
Heart	2.23841	2.46302	2.67057	2.45733	0.216139		Heart	3.1428	2.29117	2.34877	2.59425	0.475932
Lung	5.13408	5.43055	6.1259	5.56351	0.509103		Lung	5.20083	4.20515	5.9014	5.10246	0.852393
Liver	2.01769	1.76476	1.93916	1.9072	0.129459		Liver	2.3574	1.86573	2.09414	2.10576	0.246041
Stomach	1.43544	1.40092	1.60643	1.48093	0.110047		Stomach	2.11256	1.67917	1.65136	1.81436	0.258619
S. intestine	2.81891	1.47352	2.23598	2.17614	0.67469		S. intestine	2.14136	1.49795	1.88076	1.84002	0.323636
L. intestine	1.34564	1.19477	1.74302	1.42781	0.283211		L. intestine	1.74373	1.38038	1.41776	1.51396	0.199867
Spleen	4.01946	2.6648	1.91176	2.86534	1.06806		Spleen	2.79879	2.76393	3.157	2.90657	0.217578
Muscle	1.32118	1.20028	0.824342	1.11527	0.2591		Muscle	0.788643	0.786478	0.779498	0.784873	0.00477859
Bone	1.60874	1.08227	1.09046	1.26049	0.301619		Bone	1.74604	2.1464	1.80244	1.89829	0.216707
Kidney	2.7351	2.89558	3.05379	2.89482	0.159343		Kidney	3.97381	2.30372	3.41007	3.2292	0.84961
Urine	6.45691	5.25823	1.73885	4.48466	2.45231		Urine	2.75091	2.29751	3.08015	2.70953	0.392956
Feces	0.295246	0.278401	0.24921	0.274286	0.0232925		Feces	0.307418	0.30107	0.270517	0.293002	0.0197293
L-ant foot	2.59633	2.4149	3.9162	2.97581	0.819439		L-ant foot	3.05704	2.6081	2.73902	2.80139	0.230873
L-post foot	7.56746	2.85421	2.46225	4.29464	2.84111		L-post foot	2.41937	2.14968	2.08258	2.21721	0.178261

## Sheet: Fig.4E
Infliximab	#1	#2	#3	AVG	SD		Pro-Infliximab	#1	#2	#3	AVG	SD
Blood	10.1603	7.40169	14.2865	10.6162	3.46499		Blood	9.61996	7.56568	7.84309	8.34291	1.11462
Heart	1.52769	0.820757	2.32566	1.55804	0.75291		Heart	1.43188	1.10272	0.807128	1.11391	0.312525
Lung	5.28422	2.73463	8.13543	5.38476	2.7018		Lung	4.20721	3.22994	2.58452	3.34056	0.81698
Liver	1.45651	0.885061	2.52873	1.62343	0.834451		Liver	1.72177	1.18406	1.06672	1.32418	0.349285
Stomach	1.14738	0.49533	1.25518	0.965963	0.411129		Stomach	0.851954	0.703263	0.598766	0.717994	0.127235
S. intestine	1.54448	0.944134	1.91238	1.467	0.488752		S. intestine	1.35112	0.943729	0.732905	1.00925	0.314273
L. intestine	1.27456	0.394885	1.34675	1.0054	0.529949		L. intestine	0.873777	0.824916	0.507828	0.735507	0.198684
Spleen	1.41894	0.745777	2.03186	1.39886	0.643276		Spleen	1.4575	1.13356	0.879084	1.15671	0.289904
Muscle	0.537439	0.323941	0.674309	0.511896	0.176575		Muscle	0.477823	0.386898	0.381839	0.41552	0.0540152
Bone	0.736528	0.521962	1.29209	0.850193	0.397447		Bone	1.09161	0.753186	0.773095	0.87263	0.189902
Kidney	2.13725	1.00946	2.38357	1.84343	0.732666		Kidney	1.55082	1.42806	1.0709	1.34992	0.249318
Urine	2.78421	1.71014	2.11745	2.20393	0.542229		Urine	1.49148	1.24411	0.816463	1.18402	0.341499
Feces	0.253151	0.203132	0.196794	0.217692	0.030871		Feces	0.283612	0.221307	0.280705	0.261875	0.0351627
L-ant foot	2.01469	0.900572	2.71927	1.87818	0.917004		L-ant foot	1.61624	1.16514	0.910707	1.2307	0.357303
L-post foot	1.32729	0.792415	2.00004	1.37325	0.605122		L-post foot	1.42509	1.28339	0.830226	1.17957	0.310724

## Sheet: Fig.5C
GROUP 1: Pro-Infliximab at 10 mg/kg
Mouse	Sex	week 6			week 7			week 8			week 9			week 10			week 11
		wt(g)	Arthritic score		wt(g)	Arthritic score		wt(g)	Arthritic score		wt(g)	Arthritic score		wt(g)	Arthritic score		wt(g)	Arthritic score					Mann-Whitney (2-tail, 95%)
			L	R		L	R		L	R		L	R		L	R		L	R			PBS vs. Infliximab 10 mg/kg	P< 0.0001	****
M1	♂	17.9	0.75	0.25	21	1	1	23	0.75	1	24.5	1	0.75	26.7	1	1	28.2	1	1			PBS vs. Pro-Infliximab 10 mg/kg	P< 0.0001	****
M2	♂	18.7	0.25	0.5	22.3	0.25	0.25	22.9	0.5	0.5	23.3	0.25	0.5	23.4	0.25	0.25	23.7	0.5	0.25			Pro-Infliximab 10 mg/kg vs. Infliximab 10 mg/kg	P= 0.5635	NS
M3	♂	18.9	0.5	0.5	22.3	0.75	1	23.7	0.5	0.5	25.1	0.75	0.75	26.5	0.5	0.75	27.4	0.25	0.75
M4	♂	20.7	0.75	1	22.1	0.5	0.5	22.8	0.5	0.5	23.8	0.5	0.25	25.5	0.5	0.25	26.7	0.5	0.25
M5	♀	18.2	1	0.75	18.1	1	1	19	1.25	1.25	17.9	1.25	1.25	17.6	1.75	1.75	17.4	2	1.75
M6	♀	14.8	0.75	0.75	16	1	0.75	15.5	1	1	15.6	1	1.25	15.7	1	1	16.2	1	1.25
M7	♀	17.2	0.75	0.75	19	1	1	20.5	1	1	21	1	0.5	21	0.5	0.5	22.9	0.5	0.5
M8	♀	15.7	0.75	0.5	17.1	0.25	0.25	17.2	0.5	0.5	17.9	0.5	0.25	18.1	0.25	0.25	19.5	0.25	0.25
Mean±SEM		17.76±0.66	0.66±0.06		19.74±0.89	0.72±0.08		20.58±1.08	0.77±0.07		21.14±1.27	0.73±0.09		21.81±1.53	0.72±0.12		22.75±1.64	0.75±0.14
GROUP 2: Infliximab at 10 mg/kg
Mouse	Sex	week 6			week 7			week 8			week 9			week 10			week 11
		wt(g)	Arthritic score		wt(g)	Arthritic score		wt(g)	Arthritic score		wt(g)	Arthritic score		wt(g)	Arthritic score		wt(g)	Arthritic score
			L	R		L	R		L	R		L	R		L	R		L	R
M9	♂	19.5	0.25	0.75	21.7	1	1	23.5	1	1.25	24.3	0.75	0.5	25.5	0.75	0.5	27.7	0.75	0.5
M10	♂	18.1	0.5	0.5	23.2	0.25	0.25	25.2	0.5	0.5	27.2	0.25	0.25	27.6	0	0.25	29.2	0.25	0.25
M11	♂	17.9	0.5	0.5	21.1	1	0.75	23.6	1	0.75	25.4	1	1	25.8	1	1	26.9	1.25	1
M12	♂	20.2	1	0.75	22.1	1	1.25	23	1	1	24.6	0.75	0.75	24.7	0.25	0.5	26.4	0.25	0.5
M13	♀	15.8	0.75	0.5	16.6	0.75	0.5	17.4	0.75	0.75	18.1	0.75	0.75	17.4	0.75	0.75	18.4	0.75	1
M14	♀	17.1	0.75	0.75	19.4	0.5	0.25	20.9	0.25	0.5	21.4	0.25	0.25	21.1	0.25	0.25	24.9	0.5	0.25
M15	♀	17.1	0.75	0.5	17.9	0.5	0.5	19.3	0.5	0.5	20.3	0.25	0.25	19.5	0	0.25	20.8	0.25	0.25
M16	♀	14.7	0.75	0.75	16.9	0.5	0.5	18.3	0.75	0.5	19.4	1	0.5	20	0.75	0.5	21	1	0.75
Mean±SEM		17.55±0.64	0.64±0.05		19.86±0.89	0.66±0.08		21.40±1.00	0.72±0.07		22.59±1.14	0.58±0.07		22.70±1.29	0.48±0.08		24.41±1.37	0.59±0.09
GROUP 3: PBS
Mouse	Sex	week 6			week 7			week 8			week 9			week 10			week 11
		wt(g)	Arthritic score		wt(g)	Arthritic score		wt(g)	Arthritic score		wt(g)	Arthritic score		wt(g)	Arthritic score		wt(g)	Arthritic score
			L	R		L	R		L	R		L	R		L	R		L	R
M17	♂	20	0.5	0.5	20.9	0.75	0.75	21.7	1	0.75	22	0.75	0.75	21.9	1	1	22.6	1.25	1.25
M18	♂	18.4	0.75	0.5	20.2	1	1.25	21.1	1	1	22.2	1.25	0.75	21.8	1.5	1.25	22.2	1.75	1.5
M19	♂	19.8	0.5	0.5	20.7	0.75	0.5	22.1	1.25	1.25	22.3	1	1	20.9	1.5	1.75	21.1	1.75	1.75
M20	♂	18.8	0.5	0.25	19.1	0.75	1	20	1	1	20.7	1	1	20.4	1.25	1.25	21.7	1.5	1.75
M21	♀	17.7	0.75	0.75	16.6	1	1	17.3	1	1	16.9	1	1.25	17.2	1.75	1.75	16.5	2	1.75
M22	♀	16.5	1	0.5	16.4	1	0.75	16.4	1	1	16.4	1	1	16	1.5	1.5	16	1.75	1.5
M23	♀	14.9	0.5	0.75	13.8	1	1	13.7	1	1.25	13.4	1.25	1.25	13.3	1.75	1.5	12.7	2	2
M24	♀	17.4	0.75	0.75	16	1	0.75	16.6	1	1.25	16.4	1.25	1.5	16	1.75	1.75	12	2	2
Mean±SEM		17.94±0.60	0.61±0.05		17.96±0.92	0.89±0.05		18.61±1.07	1.05±0.03		18.79±1.21	1.06±0.05		18.44±1.14	1.48±0.07		18.10±1.54	1.73±0.06

[truncated: 8 more sheets: Fig.5H, Fig.6A, Fig.6C, Fig.6D, S2_Fig, S4_Fig, S5_Fig, S6_Fig]
